# Supplementary material for: Effects of Yomogi Tea on Lipid Metabolism in Renal Tubular HK-2 Cells
Source: Foods. 2025 Nov 7;14(22):3817. doi: 10.3390/foods14223817 (PMC12651026; doi:10.3390/foods14223817)
Supplement: Supplementary file 1 [file foods-14-03817-s001.zip]

Archive with 1 entries (1 files):
- foods-3961218-supplementary.xlsx
