# Supplementary material for: Effects of Yomogi Tea on Lipid Metabolism in Renal Tubular HK-2 Cells
Source: Foods. 2025 Nov 7;14(22):3817. doi: 10.3390/foods14223817 (PMC12651026; doi:10.3390/foods14223817)
Supplement: Supplementary file 1 [file foods-14-03817-s001.zip › foods-3961218-supplementary.xlsx]

## Sheet: Sheet1
Table S1. Content of TG and FFA species by LCMS (pmo/mg protein)
Lipid species	Control-1	Control-2	Control-3	Control-4	PA-1	PA-2	PA-3	PA-4	PA-YL25-1	PA-YL25-2	PA-YL25-3	PA-YL25-4	PA-YL50-1	PA-YL50-2	PA-YL50-3	PA-YL50-4	PA-YL100-1	PA-YL100-2	PA-YL100-3	PA-YL100-4	PA-YP25-1	PA-YP25-2	PA-YP25-3	PA-YP25-4	PA-YP50-1	PA-YP50-2	PA-YP50-3	PA-YP50-4	PA-YP100-1	PA-YP100-2	PA-YP100-3	PA-YP100-4
TG42:0	0.0287293	0.0835832	0.0332679	0.228733	0.0480396	0.0457987	0.0450756	0.0466277	0.0626314	0.0501098	0.042121	0.0489864	0.0429361	0.0437309	0.0472035	0.046547	0.0255411	0.0273841	0.0282304	0.0211372	0.0384035	0.0373061	0.0369639	0.0401329	0.0477689	0.041229	0.0295794	0.0340905	0.0291407	0.0326529	0.0249013	0.0227484
TG44:0	0.0809627	0.218179	0.0876312	0.352362	0.201841	0.181746	0.186925	0.174835	0.202507	0.182711	0.189784	0.180813	0.205469	0.201114	0.192329	0.202775	0.153932	0.139305	0.134526	0.111941	0.250131	0.212798	0.224737	0.248079	0.195567	0.179043	0.140204	0.180619	0.161775	0.16484	0.0916279	0.134956
TG46:0	0.155138	0.323998	0.155621	0.33148	0.545912	0.617564	0.735785	0.654543	0.9419	0.742092	0.754995	0.688964	0.847682	0.818805	0.716395	0.670082	0.64806	0.658081	0.591399	0.579247	0.822363	0.920798	0.731111	0.895622	0.875324	0.804041	0.648911	0.749895	0.691897	0.604253	0.428756	0.574576
TG46:1	0.23445	0.566246	0.261824	0.578779	0.555419	0.66788	0.693223	0.630581	0.665534	0.715383	0.653771	0.637233	0.556457	0.654082	0.616935	0.490157	0.402326	0.441713	0.41524	0.405058	0.69629	0.661612	0.569385	0.685738	0.510873	0.542139	0.430916	0.45955	0.444806	0.446904	0.334572	0.436101
TG46:2	0.107809	0.332086	0.126927	0.278768	0.131722	0.132737	0.0988529	0.0992374	0.147972	0.126019	0.104904	0.106749	0.104807	0.125745	0.126704	0.0748973	0.0715463	0.0627442	0.0633838	0.0446899	0.125039	0.124499	0.111264	0.141522	0.088239	0.108997	0.0683892	0.063732	0.0679762	0.0590999	0.052103	0.0453469
TG46:3	0.0182377	0.0812136	0.0230869	0.0519227	0.015795	0.0167645	0.0146082	0.012252	0.0221454	0.0147559	0.0150294	0.0158881	0.017493	0.0218259	0.0231734	0.0144075	0.0115908	0.0110414	0.0100506	0.00672527	0.0295023	0.0296024	0.0301532	0.0291532	0.0149506	0.0183253	0.0126076	0.010659	0.0115852	0.00969035	0.00575284	0.00603581
TG48:0	0.2667	0.42003	0.260995	0.316675	9.42281	9.44535	9.34314	9.74323	10.5938	7.20353	6.13179	6.47402	6.80497	5.90072	5.43645	5.92788	4.933	5.82829	5.73345	5.68013	5.87371	6.92478	5.44105	6.97704	6.81669	7.38471	5.60307	5.69625	4.85072	4.22848	4.75912	4.52162
TG48:1	0.449901	0.742423	0.453592	0.696487	9.09585	9.01982	10.713	9.9522	5.51598	6.9164	6.93504	8.33169	5.98261	6.8152	6.10734	5.11239	5.7395	4.90179	4.59216	4.69761	6.6263	6.25484	5.39724	5.93109	5.62453	5.04356	4.77317	5.44163	4.97468	4.87515	3.75597	5.12125
TG48:2	0.377639	0.646321	0.406225	0.550733	0.972113	0.900469	1.22837	0.997	0.865946	0.841794	1.03131	1.17493	0.780592	1.01784	0.922867	0.93887	0.500356	0.575801	0.685666	0.698878	0.875623	1.05407	0.760374	1.08389	0.74561	0.910074	0.635804	0.545858	0.549011	0.542194	0.505904	0.634713
TG48:3	0.0935721	0.219383	0.104602	0.181285	0.0968981	0.101568	0.105956	0.093907	0.105493	0.0968683	0.103998	0.0981772	0.0860771	0.109845	0.112001	0.116046	0.0499928	0.0629754	0.0602383	0.0513027	0.0929995	0.088747	0.0754037	0.0908729	0.0756529	0.0938538	0.0632902	0.0559703	0.0571627	0.0517909	0.0468193	0.0487304
TG48:4	0.476077	0.474012	0.43809	0.585521	0.366003	0.37217	0.539937	0.48052	0.395528	0.518425	0.577873	0.559801	0.365304	0.381399	0.42959	0.389365	0.313588	0.378445	0.28828	0.238877	0.472768	0.395062	0.399135	0.604091	0.38271	0.416509	0.276213	0.320448	0.321802	0.321261	0.336203	0.347738
TG48:5	3.04385	2.67482	2.51969	3.31209	2.74687	2.54311	2.86412	2.9289	3.30198	3.59572	3.23591	3.38778	3.14325	3.4304	3.01321	2.94003	2.93555	2.58744	2.40495	2.48308	3.42801	3.30459	3.25491	3.58571	3.06888	2.98591	2.59444	3.03069	2.52812	2.69415	3.00187	2.86809
TG50:0	0.169222	0.238412	0.150871	0.188261	1.90414	1.95934	2.49467	2.63947	3.60212	2.29424	2.59257	2.11363	2.37858	2.00989	1.73445	2.11092	1.85125	1.97669	1.88551	1.84299	2.00583	2.49532	2.13286	2.09145	2.31003	2.98888	1.76414	1.76415	1.65847	1.53543	1.64012	1.57059
TG50:1	0.920653	1.14338	0.882957	0.939627	5.08861	5.11911	6.321	7.20837	5.42148	6.52674	6.53066	6.401	6.24591	6.71926	5.61461	5.31292	5.04481	4.36968	4.85124	4.48502	6.76815	6.68395	5.68124	7.53276	6.11227	4.65677	4.7652	5.87889	5.43514	5.14847	4.4756	5.27909
TG50:2	0.909293	1.11146	0.881267	0.95615	1.77458	1.95841	2.12976	1.91073	1.69576	1.80656	2.01109	2.01101	1.64265	1.92872	1.80061	1.73619	1.38701	1.2549	1.4115	1.40807	2.30165	2.14187	2.08353	2.19798	1.67912	1.66529	1.40071	1.3057	1.25935	1.22926	1.20273	1.50466
TG50:4	0.0757693	0.103323	0.078294	0.154714	0.0551216	0.0795591	0.0572865	0.0895777	0.0828181	0.10669	0.0646021	0.0636668	0.0552909	0.0561165	0.0584555	0.0519433	0.0479074	0.0404921	0.0376537	0.0368072	0.0505842	0.0489816	0.0482381	0.0507487	0.0459534	0.0481154	0.0394772	0.0417265	0.0342926	0.0341352	0.0389761	0.035357
TG50:5	0.0335524	0.0327125	0.0330801	0.0865215	0.0210769	0.0467423	0.0191042	0.0367555	0.0390749	0.0667148	0.0286617	0.0222386	0.0266266	0.0299123	0.0211422	0.0209364	0.021408	0.0257771	0.0188045	0.0186978	0.0342265	0.0310146	0.0315685	0.0271681	0.0202106	0.0218799	0.0273288	0.0215417	0.0168508	0.0181329	0.0192171	0.0207527
TG50:6	0.00576031	0.00601282	0.00634451	0.0305255	0.0107405	0.00879123	0.0127365	0.0113935	0.00866604	0.0120315	0.00335331	0.00445018	0.0026471	0.00347394	0.00268824	0.00219058	0.00282824	0.00249463	0.00244085	0.00191879	0.00332082	0.00246136	0.00378002	0.00293226	0.00211195	0.00207538	0.00253849	0.00248776	0.00179091	0.00196688	0.00427501	0.00213016
TG50:13	0.34996	0.457918	0.353108	0.360216	0.323147	0.288811	0.374287	0.35435	0.295325	0.29731	0.373061	0.357955	0.288852	0.337755	0.332054	0.260556	0.260075	0.21993	0.227288	0.239798	0.318055	0.259247	0.264457	0.381394	0.2599	0.297831	0.226374	0.210774	0.191569	0.185626	0.162618	0.209969
TG52:0	0.238961	0.265427	0.207663	0.284135	0.337549	0.351785	0.431294	0.475302	0.668573	0.395044	0.407142	0.534702	0.406725	0.331336	0.327003	0.362771	0.307112	0.357417	0.311205	0.311842	0.307838	0.403316	0.318591	0.333397	0.366538	0.524277	0.263011	0.255548	0.26215	0.262526	0.267733	0.24377
TG52:1	0.461297	0.56061	0.411606	0.470215	3.17662	3.16674	1.92074	3.50136	1.74587	1.81917	2.37093	1.8321	1.99367	2.09712	1.75129	1.7004	2.00536	1.44658	1.52647	1.33458	1.94672	2.25702	2.17346	2.10994	1.9233	1.65835	1.55426	1.8514	1.701	1.74739	1.36425	1.61417
TG52:2	1.5759	1.71041	1.46656	1.52713	1.68893	1.71151	1.82555	1.87144	1.6337	1.60412	1.79321	1.84322	1.5749	1.64611	1.52606	1.30057	1.32857	1.02847	1.35272	1.25376	1.63474	1.53776	1.36705	1.92946	1.54113	1.45961	1.27184	1.36233	1.21269	1.09616	1.30787	1.34026
TG52:3	0.860467	0.979781	0.830987	0.79096	0.609628	0.534288	0.71958	0.836536	0.609001	0.592808	0.699639	0.719912	0.607268	0.635171	0.628086	0.584376	0.443692	0.422965	0.508343	0.499816	0.685033	0.581526	0.470362	0.562695	0.617201	0.558264	0.514937	0.517238	0.429519	0.414148	0.419073	0.507765
TG52:4	0.246048	0.259541	0.229352	0.243039	0.342936	0.339236	0.375227	0.462426	0.353674	0.400138	0.424826	0.43762	0.35435	0.338111	0.365789	0.354471	0.279581	0.279586	0.257823	0.267367	0.394702	0.334072	0.280957	0.370526	0.306589	0.286324	0.268935	0.296442	0.233374	0.23488	0.225469	0.278889
TG52:5	0.123991	0.12891	0.129387	0.179216	0.187091	0.185477	0.177247	0.179105	0.186183	0.242896	0.232827	0.198911	0.163015	0.171902	0.180577	0.1625	0.159283	0.141085	0.100867	0.11956	0.165721	0.138839	0.146494	0.161413	0.112438	0.122447	0.107242	0.104926	0.0837483	0.0926323	0.0703408	0.0939626
TG52:6	0.0496476	0.0512481	0.0549584	0.085064	0.056245	0.0649764	0.0445563	0.0476446	0.0634699	0.0861168	0.0657944	0.0549679	0.0438801	0.0493045	0.0539801	0.0447835	0.0488491	0.0425662	0.0262702	0.0291755	0.0456251	0.040987	0.0432728	0.0555325	0.0276158	0.0328157	0.0282642	0.0273184	0.0234273	0.0239895	0.0248415	0.0252449
TG52:7	0.0103767	0.0111731	0.0117196	0.018823	0.0111186	0.0116397	0.00443958	0.00741309	0.0109946	0.016275	0.00838553	0.00639905	0.0046153	0.00585815	0.00606015	0.00500033	0.0056584	0.00463072	0.00275024	0.00324064	0.00522132	0.00469647	0.0048233	0.00387498	0.00302426	0.00276586	0.00268402	0.00310699	0.00295506	0.00261362	0.00458928	0.00284373
TG52:8	0.000675952	0.000594373	0.000739511	0.000949786	0.000162357	0.00124384	0.000159645	0.0002323	0.000444771	0.000557188	0.000328246	0.000154811	0.000149195	0.000135705	0.000122046	0.000191038	9.42569e-05	0.000119992	3.85941e-05	4.39257e-05	5.44701e-05	0.000193275	0.000102661	0.000217542	9.78237e-05	6.91607e-05	0	6.96782e-05	0	0.000103989	4.78197e-05	6.1498e-05
TG54:0	0.358827	0.367699	0.29549	0.450328	0.105838	0.15983	0.150041	0.113204	0.264663	0.134127	0.123925	0.125092	0.143856	0.106312	0.105436	0.123936	0.0761671	0.0983792	0.103057	0.0986584	0.10984	0.119645	0.0935019	0.0975956	0.108725	0.161003	0.0749552	0.0759459	0.0751608	0.0719052	0.108651	0.0594262
TG54:1	0.144385	0.196305	0.134211	0.168167	0.251738	0.269281	0.341888	0.295625	0.317257	0.342837	0.426842	0.330576	0.394085	0.407723	0.342839	0.326786	0.372405	0.273331	0.279418	0.248093	0.353996	0.425691	0.379195	0.390726	0.351886	0.317924	0.273979	0.33059	0.313272	0.336022	0.233627	0.26695
TG54:2	0.000243538	0.000130856	0.00013397	0.000490182	0	0	0	0	0	0	0	0	0	0	0	0	0	0	0	0	0	0	0	0	0	0	0	0	0	0	0	0
TG54:3	0.690718	0.806693	0.614076	0.675449	0.509337	0.640367	0.649845	0.671395	1.01204	0.68922	0.686562	0.587996	0.559348	0.604353	0.603717	0.480186	0.32542	0.379405	0.494576	0.43196	0.510311	0.554813	0.57332	0.617465	0.543749	0.557065	0.483815	0.50678	0.420737	0.430822	0.443125	0.326723
TG54:4	1.04219	1.12057	0.954089	0.994154	0.81057	0.775689	0.806415	0.78169	0.517539	0.466099	0.618725	0.585878	0.542944	0.523594	0.520809	0.503125	0.403792	0.317345	0.450898	0.425602	0.523604	0.534001	0.458476	0.60934	0.548637	0.508234	0.444271	0.514982	0.385252	0.367513	0.415492	0.153106
TG54:5	0.413636	0.460794	0.380271	0.361187	0.317947	0.295575	0.230473	0.527638	0.32857	0.342702	0.37249	0.390452	0.34774	0.323512	0.331665	0.318356	0.264402	0.230061	0.281179	0.277605	0.362965	0.3826	0.283141	0.405947	0.340057	0.326261	0.288358	0.342448	0.245337	0.244131	0.261323	0.266991
TG54:6	0.273902	0.294774	0.269438	0.264733	0.340952	0.300273	0.372657	0.413888	0.344369	0.395886	0.448961	0.413157	0.350397	0.354142	0.366782	0.345372	0.287599	0.281386	0.24841	0.267382	0.375729	0.336796	0.263686	0.235082	0.294549	0.274133	0.257781	0.275493	0.224114	0.229297	0.196349	0.246717
TG54:7	0.186172	0.183995	0.190733	0.164856	0.221192	0.196153	0.212082	0.221431	0.245057	0.274312	0.286893	0.27521	0.229874	0.236791	0.241021	0.21752	0.212523	0.207378	0.153716	0.169376	0.234682	0.214028	0.198248	0.199309	0.193526	0.18477	0.160578	0.167323	0.138265	0.140184	0.11115	0.109436
TG54:8	0.0754077	0.0769313	0.0800196	0.0675949	0.0776451	0.0683613	0.0709595	0.0639087	0.0758067	0.0937284	0.10574	0.0928548	0.0767393	0.0847333	0.0916605	0.0739156	0.0731352	0.0681679	0.0477075	0.0554192	0.0799724	0.0701063	0.0721906	0.0917567	0.052991	0.058857	0.0498169	0.048979	0.0429765	0.0443285	0.0282154	0.0436006
TG54:9	0.0204219	0.0187679	0.02067	0.0313044	0.0197188	0.01989	0.0180745	0.0170379	0.0247063	0.0268893	0.0234132	0.0202704	0.016861	0.0184498	0.0197883	0.017065	0.0172668	0.0148326	0.010363	0.0124834	0.0187136	0.0167634	0.0159214	0.0211011	0.013419	0.0133752	0.0117328	0.0115937	0.0103435	0.00982142	0.0108431	0.0109879
TG54:10	0.000994821	0.000625473	0.00135624	0.00423304	0.000402211	0.00140028	0.000298891	0.000942555	0.00102802	0.0019803	0.000552771	0.000796498	0.000501787	0.000302535	0.000438773	0.000367094	0.00046678	0.000413365	0.000198762	0.000159817	0.000472901	0.000341091	0.000238176	0.000552892	0.0002446	0.000238647	0.000124303	0.000328313	0.000225185	0.000210271	0.00064416	0.00038381
TG56:4	0.0205127	0.00952523	0.0179186	0.0169752	0.0695744	0.0158745	0.0401992	0.0402412	0.0532998	0.0305607	0.0223047	0.0206491	0.0155117	0.0334669	0.0379471	0.0120448	0.0092082	0.0308958	0.0230643	0.0475338	0.0164767	0.0220807	0.0406791	0.0534124	0.0204651	0.0596757	0.0602621	0.0192367	0.00707445	0.00395343	0.0045563	0.0120005
TG56:6	0.190437	0.211942	0.168228	0.165228	0.30928	0.301962	0.187676	0.241796	0.251177	0.178067	0.20429	0.174588	0.157082	0.163194	0.169496	0.166846	0.105448	0.102048	0.131129	0.123796	0.157817	0.171419	0.155513	0.184103	0.156337	0.143164	0.130411	0.163283	0.124671	0.123388	0.118706	0.105433
TG56:7	0.23269	0.248115	0.211543	0.20558	0.191441	0.180462	0.237608	0.289397	0.413793	0.212654	0.267296	0.252126	0.220137	0.218859	0.213927	0.213097	0.151019	0.147967	0.164877	0.161741	0.231579	0.230026	0.186368	0.203328	0.203328	0.179967	0.165796	0.207028	0.164854	0.158168	0.160519	0.161484
TG56:8	0.238864	0.262722	0.244839	0.204879	0.162277	0.130003	0.162503	0.18823	0.16394	0.178528	0.208323	0.199386	0.155038	0.169454	0.17466	0.172254	0.137682	0.125356	0.108549	0.118909	0.181902	0.154428	0.124767	0.205816	0.136609	0.127478	0.12272	0.12875	0.102516	0.0991206	0.0826369	0.0985805
TG56:9	0.144238	0.151634	0.143203	0.123008	0.100626	0.0841318	0.092471	0.104008	0.106204	0.125403	0.14127	0.129416	0.104648	0.109429	0.125835	0.105581	0.0896134	0.0933763	0.0712319	0.0753819	0.112919	0.0975401	0.0839013	0.127795	0.079543	0.0821525	0.0738262	0.0775229	0.0613828	0.0600846	0.0488414	0.0657918
TG56:10	0.0673482	0.0676865	0.0720833	0.0579867	0.0652941	0.0540543	0.0587915	0.0542978	0.110152	0.0805151	0.0921745	0.0785907	0.0635615	0.070255	0.074851	0.0703396	0.0670817	0.061448	0.0383085	0.0464315	0.0704866	0.0571453	0.0581004	0.0806799	0.0425	0.0474899	0.0430888	0.0439548	0.0349948	0.0354383	0.0215703	0.0367968
TG56:11	0.0158969	0.0172522	0.0190015	0.0205768	0.0208206	0.0185968	0.0154119	0.0143638	0.0285707	0.0288927	0.026858	0.0203972	0.0189344	0.0205077	0.023126	0.0210185	0.0218755	0.0195999	0.00998016	0.0123205	0.0187447	0.0166548	0.0175902	0.0245865	0.010834	0.0126328	0.01163	0.0116746	0.00949069	0.00934857	0.00669709	0.0101478
TG58:6	0.0690418	0.044253	0.0649583	0.0572285	0.183155	0.0573527	0.121828	0.114708	0.147529	0.105695	0.0859261	0.0971373	0.0610502	0.105961	0.114623	0.0542084	0.0478685	0.0952207	0.0669417	0.131714	0.0646201	0.0709403	0.117052	0.104067	0.0654268	0.15887	0.161428	0.0612003	0.032152	0.0250351	0.0202848	0.042373
TG58:7	0.00699055	0.00709221	0.00808305	0.00622627	0.00779464	0.00600522	0.00567814	0.00475468	0.00707465	0.00977115	0.0106445	0.0118679	0.0077514	0.0087233	0.00921041	0.00786725	0.00869293	0.00757425	0.00439567	0.0049885	0.00786008	0.00670142	0.00733286	0.0101267	0.00435846	0.00568503	0.00461914	0.00448656	0.0038633	0.00406122	0.00254079	0.00423535
TG58:8	0.000829408	0.000808462	0.000959218	0.00107573	0.000462705	0.000628246	0.000482182	0.000391663	0.000515262	0.000956925	0.000927054	0.000952243	0.000609995	0.000648859	0.000697851	0.000570594	0.000671934	0.000608271	0.000364913	0.00042673	0.000639053	0.000453179	0.000589775	0.000718183	0.000287545	0.000345384	0.000334189	0.000303028	0.00019456	0.000330097	0.000294451	0.000273594
TG58:10	0.139826	0.14936	0.12767	0.116999	0.0730008	0.0780624	0.091572	0.118245	0.0726823	0.0711278	0.0929679	0.0936782	0.0773128	0.0772021	0.0762898	0.0814345	0.0475674	0.0483149	0.0584416	0.0594177	0.0793839	0.0805213	0.0643133	0.090711	0.0750955	0.0717475	0.0599162	0.0720464	0.0569572	0.0518817	0.0544359	0.0466692
TG58:11	0.102728	0.115313	0.102787	0.0842689	0.0431013	0.0361597	0.0489821	0.0693329	0.0451704	0.0554329	0.0547671	0.0647389	0.0467621	0.0513771	0.0487318	0.0513875	0.0393356	0.0338233	0.0350873	0.0350874	0.0520127	0.0475703	0.0370136	0.0542631	0.0409997	0.0362031	0.0355853	0.0457947	0.0329552	0.0302461	0.0286361	0.0325236
TG58:12	0.0795767	0.085222	0.0785983	0.0677486	0.0485993	0.0407413	0.0488315	0.0626797	0.0481982	0.0600668	0.0655877	0.0654998	0.053701	0.0525286	0.056226	0.0597096	0.0426942	0.0452199	0.0335201	0.0384714	0.0561534	0.0498724	0.042069	0.067023	0.0412421	0.0410743	0.0394605	0.0444966	0.031344	0.0332192	0.0237718	0.0354199
TG58:13	0.0434096	0.0438796	0.0469805	0.0420452	0.0372224	0.030452	0.0327874	0.034	0.0379123	0.047585	0.048667	0.0443508	0.0376156	0.0387031	0.0413791	0.040773	0.0354772	0.0354738	0.0218363	0.0262122	0.0400627	0.0350061	0.0319212	0.0464894	0.0252334	0.0274143	0.0263621	0.027063	0.0204333	0.0216748	0.0154514	0.0221588
TG60:10	0.0411161	0.0347484	0.0395884	0.034652	0.0778939	0.0770954	0.0544331	0.0547967	0.0656358	0.0493834	0.0409052	0.0393356	0.0291216	0.0489538	0.0513049	0.029181	0.0235889	0.0424646	0.0325311	0.0582072	0.0319812	0.0344654	0.0528508	0.124301	0.032341	0.0678094	0.0720115	0.0297252	0.0164254	0.014139	0.0125608	0.0215451
TG60:11	0.0173956	0.0165435	0.018105	0.0135495	0.012361	0.0110674	0.0132597	0.0124813	0.0141861	0.0170203	0.0214424	0.0256538	0.0165527	0.0175212	0.0173207	0.0162464	0.0145513	0.0139071	0.00990406	0.0121074	0.017246	0.0151431	0.0139902	0.0146228	0.012648	0.0121089	0.0108542	0.0111861	0.00945039	0.00942248	0.0055891	0.00970104
TG60:12	0.00682658	0.00664494	0.00792761	0.00517431	0.0060076	0.00515494	0.00614033	0.00531581	0.00607561	0.00785777	0.0104731	0.0125064	0.00762769	0.00913682	0.00983079	0.0080696	0.00627283	0.00700434	0.00497428	0.00546182	0.00885018	0.0068088	0.00736775	0.00974146	0.00589211	0.0059985	0.00504832	0.00518797	0.00474856	0.0052095	0.00228981	0.00495142
TG60:13	0.00114905	0.00116637	0.00129209	0.000745039	0.00101167	0.000824659	0.000817279	0.000596535	0.000849025	0.00148048	0.00187201	0.00236649	0.00133602	0.00143563	0.00160555	0.00147811	0.0012505	0.00123963	0.000780471	0.000930648	0.00142644	0.000994856	0.0010319	0.00153089	0.000761089	0.000862203	0.000694794	0.00078073	0.000748628	0.000721155	0.000351901	0.00076214
TG62:12	0.00521318	0.00441773	0.0052373	0.00405328	0.00231287	0.00239665	0.00303041	0.00299678	0.00290851	0.00484767	0.00429239	0.00472937	0.00364571	0.00455076	0.00491599	0.00425351	0.00257138	0.00312608	0.00272994	0.00262032	0.00389043	0.00279887	0.00412815	0.0047096	0.00305266	0.00296928	0.00271113	0.0023639	0.00194752	0.00205457	0.00134737	0.00220387
TG62:13	0.00286777	0.00270119	0.00321817	0.00226696	0.00197802	0.0020091	0.0024954	0.00251601	0.00256808	0.0029699	0.00404585	0.00447004	0.00346824	0.00374487	0.00386311	0.00347864	0.00329195	0.00334257	0.00189398	0.00236498	0.0036315	0.0030312	0.00248308	0.00419158	0.0025908	0.00249617	0.00254759	0.00224716	0.00165673	0.00194421	0.00122519	0.00224465
TG62:14	0.00406057	0.0034567	0.00200076	0.00419353	0.000858173	0.000950918	0.000723675	0.00056757	0.000947734	0.00132135	0.00152667	0.00151687	0.00121335	0.00147956	0.00136215	0.00118133	0.00135242	0.00118877	0.000601939	0.000735747	0.00150084	0.00111447	0.00112294	0.0014444	0.000808251	0.000852611	0.000780122	0.000731652	0.000818321	0.000691693	0.000355361	0.000766583
TG62:16	0.0066249	0.00420404	0.00443136	0.00377675	0.0204071	0.0166185	0.0146728	0.0131753	0.0162371	0.0087851	0.00532125	0.00882761	0.00282493	0.0107031	0.0108689	0.00231773	0.00202599	0.00893892	0.00655828	0.0135927	0.00209276	0.00445931	0.011421	0.0142656	0.00399057	0.0158329	0.0188845	0.00445341	0.000719599	0	0.000148984	0.00136126
TG64:16	0.0172833	0.0117821	0.0154298	0.0128137	0.0508717	0.0120987	0.0264465	0.0335782	0.0393457	0.0184712	0.0228492	0.0249237	0.0253733	0.0284217	0.0337146	0.0261676	0.00967755	0.0257319	0.0201038	0.0289892	0.00985868	0.0122722	0.0349347	0.035665	0.017194	0.0505659	0.0497192	0.0157408	0.00661153	0.00302638	0.00281639	0.00714807
TG64:17	0.000181328	8.39459e-05	0.000258743	0.000251681	0.00102633	0	0.000614583	0.000372351	0	0	0	0	0	0.000294945	0.000168914	0	0	0.000188396	8.58993e-05	0.00012395	0.000147748	0.000165113	0.000236435	0.000210482	8.0861e-05	0.000262705	0.000507137	0.000535489	0	0	0	0
FFA14:0	4.51248	5.78812	4.3481	4.48557	38.3141	51.6432	53.2876	30.571	10.6861	2.20835	9.8913	4.96821	1.42	1.77138	1.47281	2.00468	2.06105	1.4743	1.39787	1.68006	2.0547	2.00624	1.88464	1.83567	1.4647	1.3363	1.34551	1.69494	1.02624	1.0794	8.2042	1.16458
FFA16:0	14.7436	15.7618	11.5793	14.3755	27.5812	27.7015	27.92	35.7669	28.3546	40.9581	26.0095	33.4868	32.61	31.3881	28.9272	24.0732	29.568	22.018	20.9653	19.2007	25.7795	24.1854	24.8634	28.4711	21.3073	18.9004	20.3608	25.014	18.7086	18.7931	15.5213	19.8558
FFA18:0	24.0047	26.3178	19.1069	34.9578	37.939	52.155	48.4522	44.4745	47.7388	47.8299	23.5652	49.4615	31.1414	30.4848	28.3951	29.7845	26.7732	24.1836	21.9984	23.7204	26.1183	24.0214	23.6032	26.6703	18.9299	20.2507	21.0577	24.6596	18.1602	18.6478	19.2003	17.5062
FFA18:1	3.64866	4.03408	3.30092	6.39263	4.93731	4.32484	4.67471	3.51484	4.59152	6.47502	5.31724	4.90306	6.981	5.59058	5.42045	5.59508	7.18283	5.35447	5.1544	3.63371	7.18598	7.36194	6.97596	7.51505	4.69509	4.18512	4.67439	4.80882	4.92618	4.92265	3.02022	5.02821
FFA18:2	0.427749	0.466922	0.330002	0.425057	0.409573	0.336968	0.543356	0.382749	0.432083	0.537422	0.462466	0.880413	0.448862	0.589996	0.484338	0.470451	0.939645	0.737492	0.637753	0.370207	1.29358	1.15853	1.28343	1.38045	0.888971	0.66321	0.635245	0.69524	0.806432	0.733913	0.319545	0.816407
FFA18:3	0.0226159	0.0269748	0.0223657	0.0451011	0.0200849	0.0137112	0.0301758	0.0265939	0.025326	0.0255623	0.0216679	0.0530386	0.0239883	0.0267431	0.0263293	0.0258588	0.0419979	0.0344727	0.037208	0.03567	0.0873647	0.0777387	0.0792168	0.0811762	0.0522881	0.0567848	0.0373169	0.0403566	0.0443975	0.0334075	0.017574	0.0458058
FFA20:4	0.407515	0.350955	0.278587	0.412913	0.660824	0.608628	0.806821	0.518513	0.497256	0.882628	0.812068	0.650271	0.761834	0.991256	0.802015	0.867897	1.27681	1.01072	0.958049	0.601878	1.10058	1.01675	1.06789	1.0682	0.911667	0.699768	0.825397	0.892126	0.897471	0.950762	0.559674	1.06442
FFA20:5	0.0593886	0.0500134	0.0453954	0.0471083	0.0540009	0.0575075	0.0720499	0.0675147	0.0656364	0.0808941	0.0812142	0.0733968	0.0646169	0.0901133	0.0825353	0.0737352	0.0810094	0.0781586	0.0663987	0.0610666	0.0951275	0.0989463	0.0915632	0.0638772	0.0728274	0.0662704	0.0711087	0.0720501	0.0561019	0.0658847	0.0588832	0.0667987
FFA22:6	0.105815	0.0944519	0.082949	0.0721028	0.127624	0.109144	1.0177	0.0994922	0.108166	0.165513	0.178385	0.127896	0.179027	0.222591	0.188599	0.244608	0.235183	0.218512	0.135182	0.139814	0.245113	0.211229	0.209313	0.232685	0.205155	0.161055	0.184546	0.1925	0.191967	0.199775	0.10576	0.231921
